# Supplementary material for: Morphology, Phenotype, and Molecular Identification of Clinical and Environmental Fusarium solani Species Complex Isolates from Malaysia
Source: J Fungi (Basel). 2022 Aug 11;8(8):845. doi: 10.3390/jof8080845 (PMC9409803; doi:10.3390/jof8080845)
Supplement: Supplementary file 1 [file jof-08-00845-s001.zip]

Archive with 1 entries (1 files):
- jof-1793805-supplementary.pdf
